# Supplementary material for: Dietary Supplementation of Fruit from Nitraria tangutorum Improved Immunity and Abundance of Beneficial Ruminal Bacteria in Hu Sheep
Source: Animals (Basel). 2022 Nov 19;12(22):3211. doi: 10.3390/ani12223211 (PMC9686964; doi:10.3390/ani12223211)
Supplement: Supplementary file 1 [file animals-12-03211-s001.zip]

Archive with 1 entries (1 files):
- animals-2006677-supplementary.pdf
